# Supplementary material for: Low frequency of radiolucent lines in 3D‐printed porous‐coated tibial cementless baseplate at 1‐year follow‐up
Source: J Exp Orthop. 2025 Jul 13;12(3):e70356. doi: 10.1002/jeo2.70356 (PMC12255930; doi:10.1002/jeo2.70356)
Supplement: Supplementary file 2 — Porocoat: POROCOAT® (DePuy Synthes, Warsaw, IN, USA). [file JEO2-12-e70356-s002.xlsx]

## Sheet: Porocoat_Whole
id	Surgery	Implant	side	age	gen	bmi
94267	2022-01-05	Porocoat	R	80	F	24
282455	2022-01-06	Porocoat	L	81	M	24.3
282455	2022-01-20	Porocoat	R	81	M	24.3
230234	2022-01-26	Porocoat	R	78	F	28.4
282196	2022-01-01	Porocoat	R	77	M	24.3
282196	2022-01-27	Porocoat	L	77	M	24.3
153991	2022-01-19	Porocoat	R	68	M	24.9
282522	2022-01-19	Porocoat	R	80	F	19.5
221116	2022-02-02	Porocoat	R	75	F	28.1
282726	2022-02-10	Porocoat	L	82	M	21.9
282965	2022-02-15	Porocoat	R	73	F	19.7
282965	2022-03-02	Porocoat	L	73	F	19.7
137157	2022-03-03	Porocoat	L	67	F	24.7
203520	2022-03-09	Porocoat	R	70	M	23.4
203520	2022-03-23	Porocoat	L	70	M	23.4
283547	2022-03-10	Porocoat	L	74	M	22.1
283547	2022-03-24	Porocoat	R	74	M	22.1
139747	2022-03-23	Porocoat	L	74	F	19.7
271611	2022-03-30	Porocoat	L	74	F	20
271611	2022-04-13	Porocoat	R	74	F	20
48838	2022-04-07	Porocoat	R	62	F	22.6
283739	2022-04-14	Porocoat	L	71	F	23.3
284072	2022-04-20	Porocoat	L	75	F	23.5
140968	2022-04-27	Porocoat	L	79	F	30.9
140968	2022-05-12	Porocoat	R	79	F	30.9
260802	2022-05-25	Porocoat	L	84	F	24.1
164669	2022-05-25	Porocoat	R	78	F	22.6
164669	2022-06-08	Porocoat	L	78	F	22.6
145896	2022-06-01	Porocoat	L	78	M	24.4
284347	2022-06-08	Porocoat	R	58	M
126248	2022-06-15	Porocoat	L	83	F	27.9
284596	2022-06-22	Porocoat	L	70	F	29.5
284702	2022-06-22	Porocoat	R	79	M	29
122064	2022-06-29	Porocoat	R	80	F	29.8
122064	2022-07-13	Porocoat	L	80	F	29.8
230926	2022-06-29	Porocoat	L	83	F	24
284603	2022-06-30	Porocoat	L	73	F	22.7
284717	2022-07-06	Porocoat	L	76	F	21.2
284717	2022-07-27	Porocoat	R	76	F	21.2
284645	2022-07-07	Porocoat	L	52	F	31.6
42064	2022-07-13	Porocoat	L	74	F	19.8
178934	2022-07-14	Porocoat	L	75	F	37.2
285051	2022-07-13	Porocoat	L	74	F	32.8
285051	2022-07-27	Porocoat	R	74	F	32.8
127647	2022-07-27	Porocoat	R	68	M	32
243822	2022-08-03	Porocoat	R	86	M	24.7
161735	2022-08-03	Porocoat	L	79	F	27.6
104359	2022-08-24	Porocoat	R	80	M	25
104359	2022-09-07	Porocoat	L	80	M	25
87615	2022-08-24	Porocoat	L	84	M	25.2
139715	2022-08-31	Porocoat	R	71	M	24.4
285443	2022-09-01	Porocoat	L	62	M	27.2
230647	2022-09-08	Porocoat	L	68	F	27.6
136530	2022-09-15	Porocoat	L	65	F	30.1
285430	2022-09-21	Porocoat	R	73	F	25.2
134399	2022-09-28	Porocoat	R	72	M	30.7
133866	2022-10-05	Porocoat	L	73	F	23.7
84732	2022-10-05	Porocoat	L	74	F	23.8
285174	2022-10-05	Porocoat	R	62	F	30.3
260628	2022-10-12	Porocoat	L	66	F	27
260628	2022-10-26	Porocoat	R	66	F	27
145130	2022-10-12	Porocoat	L	75	F	32.5
145130	2022-10-27	Porocoat	R	75	F	32.5
83584	2022-10-19	Porocoat	R	82	F	26.4
86851	2022-10-20	Porocoat	L	75	F	25.8
105248	2022-10-26	Porocoat	L	75	F	30.8
286446	2022-10-27	Porocoat	L	61	F	29.1
214409	2022-10-26	Porocoat	R	77	F	30.7
214409	2022-11-09	Porocoat	L	77	F	30.7
139787	2022-11-02	Porocoat	L	61	M	29.4
286349	2022-11-17	Porocoat	L	77	F	21
286349	2022-12-01	Porocoat	R	77	F	21
255684	2022-11-16	Porocoat	L	78	F	21.6
255684	2022-11-30	Porocoat	R	78	F	21.6
188020	2022-12-14	Porocoat	R	79	F	22.8
188020	2022-12-26	Porocoat	L	79	F	22.8
152903	2022-12-14	Porocoat	L	72	F	29.6
287061	2023-01-18	Porocoat	R	74	F	24.1
200680	2023-01-19	Porocoat	L	74	F	25.9
161355	2023-01-25	Porocoat	R	73	M	26.1
243201	2023-02-08	Porocoat	R	76	F	29.5
243201	2023-02-22	Porocoat	L	76	F	29.5
28777	2023-02-08	Porocoat	L	54	F	21.8
286858	2023-02-09	Porocoat	R	76	F	19.3
285048	2023-02-15	Porocoat	R	65	F	35.8
273757	2023-02-22	Porocoat	R	76	F	23.6
	2023-03-02	Porocoat	R	78	F	22.4
138434	2023-03-08	Porocoat	R	76	F	37.1
138434	2023-03-22	Porocoat	L	76	F	37.1
286974	2023-03-08	Porocoat	L	63	M	24
219977	2023-03-15	Porocoat	L	57	M	32.8
153161	2023-03-22	Porocoat	L	57	F	29.8
195848	2023-03-23	Porocoat	L	76	M	25.2
262140	2023-03-29	Porocoat	R	75	M	21.1
262140	2023-04-12	Porocoat	L	75	M	21.1
136146	2023-03-29	Porocoat	L	74	M	20.5
100116	2023-04-05	Porocoat	L	67	F	23.1
72795	2023-04-05	Porocoat	R	50	F	24.3
286504	2023-04-13	Porocoat	L	79	F	24.1
177648	2023-04-19	Porocoat	L	65	M	30.5
106059	2023-04-19	Porocoat	L	68	F	26.1
212752	2023-04-19	Porocoat	R	63	F	33.3
288093	2023-04-26	Porocoat	L	73	M	25
161555	2023-04-26	Porocoat	L	80	F	22.1
211464	2023-04-27	Porocoat	R	77	F	24.4
277424	2023-05-10	Porocoat	R	75	F	27
284263	2023-05-10	Porocoat	R	60	F	27.2
201817	2023-05-31	Porocoat	R	80	F	34.7
288232	2023-06-14	Porocoat	R	71	F	27
286755	2023-06-21	Porocoat	L	84	M	28.2
286755	2023-07-05	Porocoat	R	84	M	28.2
41525	2023-07-05	Porocoat	L	64	F	34.4
45568	2023-07-12	Porocoat	L	87	M	23.7
190242	2023-07-19	Porocoat	R	82	M	19.4
288457	2023-07-19	Porocoat	R	67	M	22.2
289097	2023-07-19	Porocoat	L	62	F	43.5
289355	2023-07-26	Porocoat	R	86	M	19.7
286858	2023-07-26	Porocoat	L	77	F	19.8
78228	2023-07-27	Porocoat	L	84	F	20.4
281724	2023-08-03	Porocoat	L	81	M	25.5
264076	2023-08-23	Porocoat	R	81	F	21
264076	2023-09-06	Porocoat	L	81	F	21
289033	2023-08-23	Porocoat	R	73	F	23.7
4210	2023-08-23	Porocoat	R	75	F	22.4
289195	2023-08-30	Porocoat	L	48	F	28.2
289195	2023-09-13	Porocoat	L	48	F	28.2
103798	2023-08-30	Porocoat	L	76	F	23.5

## Sheet: Matching
ID_AFFIXIUM	Surgery	Implant	side	age	gen	bmi	UCLA			Matched_Porocoat	ID_Porocoat	Implant	side	age	gen	bmi	UCLA
215290	2023-09-13	Affixium	L	75	F	26.4	6				86851	Porocoat	L	75	F	25.8	6
143579	2023-09-27	Affixium	L	81	M	26.2	6				282455	Porocoat	R	81	M	24.3	6
285567	2023-09-28	Affixium	R	83	F	26	6				126248	Porocoat	L	83	F	27.9	6
289848	2023-10-04	Affixium	R	64	F	31.6	6				136530	Porocoat	L	65	F	30.1	6
289848	2023-10-18	Affixium	L	64	F	31.6	6				285174	Porocoat	R	62	F	30.3	6
267969	2023-10-04	Affixium	R	76	F	22.8	6				284603	Porocoat	L	73	F	22.7	6
153171	2023-10-10	Affixium	L	76	F	21.4	6				271611	Porocoat	L	74	F	20	6
153171	2023-10-24	Affixium	R	76	F	21.4	6				271611	Porocoat	R	74	F	20	6
290875	2023-10-11	Affixium	R	74	F	24.6	6				164669	Porocoat	R	78	F	22.6	6
290875	2023-10-18	Affixium	L	74	F	24.6	6				164669	Porocoat	L	78	F	22.6	6
248877	2023-10-18	Affixium	L	80	M	26.6	6				282196	Porocoat	R	77	M	24.3	6
248877	2023-11-01	Affixium	L	80	M	26.6	6				282196	Porocoat	L	77	M	24.3	6
45115	2023-10-26	Affixium	R	74	F	29.1	6				284596	Porocoat	L	70	F	29.5	6
290879	2023-11-08	Affixium	R	68	M	22.4	6				153991	Porocoat	R	68	M	24.9	6
250390	2023-11-08	Affixium	R	54	F	24.7	6				28777	Porocoat	L	54	F	21.8	6
291056	2023-11-02	Affixium	L	75	F	31	5				285051	Porocoat	L	74	F	32.8	6															6
291056	2023-11-16	Affixium	R	75	F	31	5				285051	Porocoat	R	74	F	32.8	6															6
63055	2023-11-08	Affixium	R	61	F	29.5	6				286446	Porocoat	L	61	F	29.1	6
277645	2023-11-09	Affixium	L	81	F	20.9	6				282522	Porocoat	R	80	F	19.5	6
198751	2023-11-15	Affixium	L	79	F	24.9	6				94267	Porocoat	R	80	F	24	6
279162	2023-11-15	Affixium	L	66	F	28.8	6				230647	Porocoat	L	68	F	27.6	6
288817	2023-11-22	Affixium	R	76	M	19.5	6				136146	Porocoat	L	74	M	20.5	6
284072	2023-11-29	Affixium	R	77	F	25.4	6				284072	Porocoat	L	75	F	23.5	6
155773	2023-11-30	Affixium	R	75	F	27.5	6				221116	Porocoat	R	75	F	28.1	6
134399	2023-12-13	Affixium	L	73	M	31.9	6				134399	Porocoat	R	72	M	30.7	6
290983	2023-12-20	Affixium	R	75	F	26.94	6				285430	Porocoat	R	73	F	25.2	5
226404	2024-01-10	Affixium	L	89	M	27.9	6				286755	Porocoat	L	84	M	28.2	5
226404	2024-01-24	Affixium	R	89	M	27.9	6				286755	Porocoat	R	84	M	28.2	5
291635	2024-01-10	Affixium	R	70	F	31.7	5				152903	Porocoat	L	72	F	29.6	6
291838	2024-01-11	Affixium	R	60	M	28.2	6				285443	Porocoat	L	62	M	27.2	6
229762	2024-01-17	Affixium	R	77	F	22.3	6				273757	Porocoat	R	76	F	23.6	6
55372	2024-01-24	Affixium	L	79	M	27.6					284702	Porocoat	R	79	M	29	6
292358	2024-01-24	Affixium	R	70	F	21.5					289033	Porocoat	R	73	F	23.7	6
131648	2024-01-25	Affixium	L	80	F	26.5	6				83584	Porocoat	R	82	F	26.4	6
224792	2024-02-01	Affixium	R	81	M	24.8	5				104359	Porocoat	R	80	M	25	5
118840	2024-02-07	Affixium	R	76	F	28.4	6				230234	Porocoat	R	78	F	28.4	6
126965	2024-02-08	Affixium	R	77	F	21.3	6				139747	Porocoat	L	74	F	19.7	6
174487	2024-02-15	Affixium	R	73	F	22.3	6				287061	Porocoat	R	74	F	24.1	6
289748	2024-02-14	Affixium	R	74	M	26.3	6				161355	Porocoat	R	73	M	26.1	7
292456	2024-02-15	Affixium	R	72	F	25.1	6				133866	Porocoat	L	73	F	23.7	6
292456	2024-02-29	Affixium	L	72	F	25.1	6				84732	Porocoat	L	74	F	23.8	5
117111	2024-02-21	Affixium	R	80	F	36.8	5				138434	Porocoat	R	76	F	37.1	5
117111	2024-03-06	Affixium	L	80	F	36.8	5				138434	Porocoat	L	76	F	37.1	5
153576	2024-03-06	Affixium	L	54	M	34.8	6				219977	Porocoat	L	57	M	32.8	7
116879	2024-03-21	Affixium	R	79	F	19.4	6				286349	Porocoat	L	77	F	21	6
198420	2024-03-27	Affixium	L	66	F	35	5				285048	Porocoat	R	65	F	35.8	5
134370	2024-03-27	Affixium	R	71	F	23.1	6				200680	Porocoat	L	74	F	25.9	6
122424	2024-03-28	Affixium	R	59	F	27.3	5				153161	Porocoat	L	57	F	29.8	5
228752	2024-03-28	Affixium	L	64	F	27	5				260628	Porocoat	L	66	F	27	5
263116	2024-03-28	Affixium	L	68	F	32.3	5				41525	Porocoat	L	64	F	34.4	5

## Sheet: Porocoat_Matched
ID_Porocoat	Surgery	Implant	side	age	gen	bmi	b_ext	b_flx	a_ext	a_flx	ongr_2M	ongr_4M	ongr_6M	ongr_12M	RLL_6M	RLL_12M	k_sc	f_sc	UCLA	fjs	obj	sat	exp	fun	kl	b_hka	a_hka
86851	2022-10-20	Porocoat	L	75	F	25.8	3	100	0	125	ー	M&L,A&P	M&L,A&P	＋	－	－	57	60	6	65	100	40	9	93	4	174	182
282455	2022-01-20	Porocoat	R	81	M	24.3	10	120	0	140	ー	L&P	L&P	＋	－	－	53	60	6	73	99	34	9	85	4	170	178
126248	2022-06-15	Porocoat	L	83	F	27.9	20	110	0	125	L	M&L,P	M&L,A&P	＋	－	－	20	40	6	46	95	28	9	100	4	172	182
136530	2022-09-15	Porocoat	L	65	F	30.1	15	120	0	135	ー	M&L,A	M&L,A&P	＋	0.63 L	－	72	40	6	42	86	32	9	69	4	170	182
285174	2022-10-05	Porocoat	R	62	F	30.3	15	110	0	130	L&P	L&P	L	＋	0.67M0.52L0.71前	disappear	48	60	6	58	97	36	9	95	4	174	175
284603	2022-06-30	Porocoat	L	73	F	22.7	10	120	0	120	L&A	L&A	L&A, P	＋	0.55M	0.52M	27	45	6	81	98	22	15	79	4	167	177
271611	2022-03-30	Porocoat	L	74	F	20	4	125	0	135	M&L,A	M&L	M&L	＋	－	－	57	60	6	87.5	96	15	36	85	4	170	179
271611	2022-04-13	Porocoat	R	74	F	20	4	125	0	135	ー	ー	A	＋	－	－	57	60	6	87.5	96	15	36	85	4	166	175
164669	2022-05-25	Porocoat	R	78	F	22.6	0	135	0	134	ー	ー	L, A	＋	－	－	45	60	6	69	98	40	9	93	4	172	175
164669	2022-06-08	Porocoat	L	78	F	22.6	0	135	0	134	ー	L	M&L,A&P	＋	－	－	59	60	6	69	98	40	9	93	4	173	178
282196	2022-01-13	Porocoat	R	77	M	24.3	10	120	0	140	ー	L	M&L,A&P	＋	－	－	25	40	6	90	100	34	9	100	4	178	179
282196	2022-01-27	Porocoat	L	77	M	24.3	10	120	0	140	ー	L	L&A, P	＋	0.63M0.63L	0.63M0.63L	35	40	6	90	100	34	9	100	4	176	179
284596	2022-06-22	Porocoat	L	70	F	29.5	0	85	0	125	L	L	L&A, P	＋	ー	ー	52	60	6	81	98	32	9	79	4	175	177
153991	2022-01-19	Porocoat	R	68	M	24.9	0	110	0	135	M&L	M&L	M&L,P	＋	－	－	51	50	6	73	96	30	9	80	4	166	175
28777	2022-02-08	Porocoat	L	54	F	21.8	10	135	0	145	ー	ー	L	＋	－	－	60	60	6	83	98	36	15	82	4	173	182
285051	2022-07-13	Porocoat	L	74	F	32.8	5	120	0	125	M&L	M&L	M&L,A&P	＋	－	－	53	55	6	77	100	34	9	90	4	171	178
285051	2022-07-27	Porocoat	R	74	F	32.8	5	120	0	125		P	L&A, P	＋	ー	ー	53	55	6	77	100	34	9	90	4	173	177
286446	2022-10-27	Porocoat	L	61	F	29.1	0	110	0	140	ー	A	A	＋	－	－	17	45	6	94	95	38	15	87	4	160	177
282522	2022-01-19	Porocoat	R	80	F	19.5	0	120	0	135	ー	L	M&L,A&P	＋	ー	ー	18	45	6	40	97	38	9	94	4	169	179
94267	2022-01-05	Porocoat	R	80	F	24	15	90	0	123	ー	ー	L	＋	－	－	42	60	6	92	100	40	13	82	4	172	181
230647	2022-09-08	Porocoat	L	68	F	27.6	15	125	0	135		A&P	A&P	＋	0.52L	0.52L	55	40	6	46	94	28	9	71	4	165	181
136146	2022-03-29	Porocoat	L	74	M	20.5	0	140	0	138	M&L	M&L,P	M&L,A&P	＋	0.65M	disappear	43	60	6	69	99	32	9	100	4	171	178
284072	2022-04-20	Porocoat	L	75	F	23.5	0	128	0	136	ー	L&A, P	L&A, A	＋	0.83L	disappear	48	50	6	69	97	24	9	73	4	169	180
221116	2022-02-02	Porocoat	R	75	F	28.1	10	120	0	115		A	A	＋	－	－	35	60	6	54	93	30	9	91	4	169	182
134399	2022-09-28	Porocoat	R	72	M	30.7	20	90	4	125	L	M&L,A&P	M&L,A&P	＋	0.73M	0.73M	58	45	6	73	90	30	9	69	4	176	182
285430	2022-09-21	Porocoat	R	73	F	25.2	0	110	0	128	L	L	M&L,A&P	＋	ー	－	21	50	5	44	95	34	11	92	4	172	182
286755	2022-06-21	Porocoat	L	84	M	28.2	10	120	0	125	ー	M&L	M&L,P	＋	ー	－	30	25	5	46	90	24	11	64	4	160	176
286755	2023-07-05	Porocoat	R	84	M	28.2	10	120	0	125	ー	L&P	L&A, P	＋	－	－	30	25	5	46	90	24	11	64	4	161	178
152903	2022-12-14	Porocoat	L	72	F	29.6	0	120	0	130	M	M	M	＋	－	－	38	60	6	29	90	20	9	67	4	172	182
285443	2022-09-01	Porocoat	L	62	M	27.2	0	120	0	140	L	M&L	M&L	＋	ー	－	52	60	6	54	92	26	13	69	4	174	179
273757	2023-02-22	Porocoat	R	76	F	23.6	15	95	0	131	ー	L&P	L&A, P	＋	－	－	44	90	6	77	96	32	15	99	4	174	178
284702	2022-06-22	Porocoat	R	79	M	29	7	120	0	135	L	M&L	M&L	＋	0.72M	0.69M	63	60	6	58	98	32	9	82	4	173	181
289033	2023-08-23	Porocoat	R	73	F	23.7	0	120	0	120	ー	A&P	L&A, P	＋	ー	ー	49	80	6	46	98	36	15	91	4	161	180
83584	2022-10-19	Porocoat	R	82	F	26.4	0	120	0	132	ー	－	M&L,P	＋	－	－	68	60	6	56	95	32	8	73	4	167	175
104359	2022-08-24	Porocoat	R	80	M	25	15	120	0	125	ー	ー	L	＋	0.55L	0.71L	67	55	6	65	100	38	14	78	4	169	179
230234	2022-01-26	Porocoat	R	78	F	28.4	20	95	0	125	ー	ー	L	＋	－	－	38	50	6	46	92	30	11	83	4	168	178
139747	2022-03-23	Porocoat	L	74	F	19.7	0	90	0	125	ー	ー	L	＋	－	－	45	40	6	73	100	32	11	82	4	178	179
287061	2023-01-18	Porocoat	R	74	F	24.1	20	120	0	135	L	L&P	L&A, P	＋	－	－	63	45	6	41	91	20	7	76	4	178	182
161355	2023-01-25	Porocoat	R	73	M	26.1	15	120	0	134	ー	L&A, P	L&A, P	＋	0.62M	disappear	37	60	7	54	97	36	15	94	4	175	179
133866	2022-10-05	Porocoat	L	73	F	23.7	10	115	0	120	ー	A&P	M&L,A&P	＋	ー	ー	15	30	6	71	100	36	15	91	4	174	178
84732	2022-10-05	Porocoat	L	74	F	23.8	0	115	0	125	ー	M&L	M&L,A	＋	ー	－	26	50	6	83	97	26	14	83	4	171	179
138434	2023-03-08	Porocoat	R	76	F	37.1	10	100	0	125	ー	L	L	＋	－	－	42	50	6	62	96	36	9	76	4	172	180
138434	2023-03-22	Porocoat	L	76	F	37.1	10	100	0	125	L	M&L	M&L	＋	－	－	53	50	6	62	6	36	9	76	4	171	181
219977	2023-03-15	Porocoat	L	57	M	32.8	30	115	-3	130	ー	L&P	L&A, P	＋	0.91L	0.8L	14	60	7	50	100	32	10	89	4	165	176
286349	2022-11-17	Porocoat	L	77	F	21	-10	130	0	145	ー	M&L,A&P	M&L,A&P	＋	0.64M&L	disappear	25	60	6	46	92	30	11	83	4	165	176
285048	2023-02-15	Porocoat	R	65	F	35.8	30	85	0	100	ー	ー	L	＋	－	－	33	45	6	79	94	32	13	92	4	175	181
200680	2023-01-19	Porocoat	L	74	F	25.9	30	80	0	122	M&L	M&L, A	M&L,A&P	＋	0.74M	0.77M	24	35	6	75	94	24	9	68	4	178	180
153161	2022-03-22	Porocoat	L	57	F	29.8	10	120	0	125	ー	－	L	＋	－	－	53	50	6	46	100	34	9	82	4	172	182
260628	2022-10-12	Porocoat	L	66	F	27	0	120	0	134	ー	P	M&L,P	＋	－	－	30	25	5	50	94	24	13	77	4	172	179
41525	2023-07-05	Porocoat	L	64	F	34.4	30	90	0	105	ー	M&L,A&P	M&L,A&P	＋	0.53L	disappear	6	45	6	81	90	26	12	52	4	180	181
				72.9		26.65	8.86	113.86	0.02	129.22							42.12	51.4	5.96	64.52	94.14	30.96	11.7	82.96	4	170.96	179.02
				7.02546		4.47748	9.35689	14.3598	0.714	8.84167							16.1696	12.4965	0.347586	16.7124	13.1987	6.22031	5.53007	11.0323		4.74647	2.25416

## Sheet: Affixium_Matched
Fixed_ID	Surgery	Implant	side	age	gen	bmi	b_ext	b_flx	a_ext	a_flx	ongr_2M_AP	ongr_2M_Late	ongr_4M_AP	ongr_4M_late	ongr_6M_AP	ongr_6M_late		RLL_6M	RLL_12M	k_sc	f_sc	ucla	fjs	obj	sat	exp	fun	kl	b_hka	a_hka
215290	2023-09-13	Affixium	L	75	F	26.4	0	120	0	125	L	A&P	M&L					－	－	26	25	6	60	90	30	8	70	4	166	176
143579	2023-09-27	Affixium	L	81	M	26.2	25	85	0	110	ー	A&P	C&L	A&P				－	－	25	35	6	73	90	32	9	84	4	165	177
285567	2023-09-28	Affixium	R	83	F	26	15	100	0	130	ー	ー	C	A&P	M,C & L	A&P		－	－	52	50	6	56	95	34	11	90	4	177	179
289848	2023-10-04	Affixium	R	64	F	31.6	15	100	0	120	L	P		P				－	－	20	50	6	54	94	30	9	79	4	163	172
289848	2023-10-18	Affixium	L	64	F	31.6	15	105	0	125	ー	ー		P				－	－	43	50	6	63	94	30	9	79	4	163	177
267969	2023-10-04	Affixium	R	76	F	22.8	15	120	0	125	M&L	A&P		A&P				－	－	41	60	6	63	100	32	11	88	4	171	179
153171	2023-10-10	Affixium	L	76	F	21.4	20	108	0	125	M	P		A&P				－	－	36	45	6	54	92	30	11	77	4	166	178
153171	2023-10-24	Affixium	R	76	F	21.4	20	107	0	130	ー	ー		A&P				－	－	27	45	6	54	92	30	11	77	4	167	179
290875	2023-10-11	Affixium	R	74	F	24.6	5	125	0	140	L	ー						－	－	34	60	6	33	94	30	13	90	4	170	177
290875	2023-10-18	Affixium	L	74	F	24.6	5	125	0	140	ー	ー						－	－	50	60	6	33	94	30	13	90	4	168	177
248877	2023-10-18	Affixium	L	80	M	26.6	20	85	0	122	L	ー		A&P				－	－	36	50	6	90	92	34	12	88	4	166	178
248877	2023-11-01	Affixium	L	80	M	26.6	20	80	0	122	ー	ー	L	A&P				－	－	25	50	6	90	92	34	12	88	4	165	177
45115	2023-10-26	Affixium	R	74	F	29.1	20	90	0	95	ー	ー	L		L			－	－	33	45	6	58	92	20	9	71	4	184	180
290879	2023-11-08	Affixium	R	68	M	22.4	0	120	0	120	ー	ー	M,C & L	A&P				L 0.92	L 0.88	33	45	6	46	94	32	9	86	4	166	179
250390	2023-11-08	Affixium	R	54	F	24.7	20	135	0	135	ー	ー		A				－	－	45	50	6	65	95	32	9	82	4	170	180
291056	2023-11-02	Affixium	L	75	F	31	0	100	0	105	ー	ー	L	P				－	－	31	50	6	44	88	28	9	78	4	170	183
291056	2023-11-16	Affixium	R	75	F	31	0	100	0	105	ー	ー	L	A&P				－	－	32	50	6	44	88	28	8	78	4	168	178
63055	2023-11-08	Affixium	R	61	F	29.5	20	80	2	85	L	ー	C&L					－	－	35	70	6	44	92	32	8	82	4	175	181
277645	2023-11-09	Affixium	L	81	F	20.9	10	110	0	128	L	前	M,C & L	A&P				－	－	27	50	6	69	98	40	10	92	4	174	182
198751	2023-11-15	Affixium	L	79	F	24.9	10	120	0	120	ー	A&P		A&P				－	－	26	45	6	54	86	32	9	78	4	171	178
279162	2023-11-15	Affixium	L	66	F	28.8	15	110	3	120	ー	ー	ー	ー	M&L	前		－	－	39	50	6	33	94	30	9	74	4	166	176
288817	2023-11-22	Affixium	R	76	M	19.5	10	120	2	135	ー	ー	C&L					－	－	28	50	6	73	97	36	14	94	4	174	179
284072	2023-11-29	Affixium	R	77	F	25.4	10	110	0	128	Center & L	ー	C&L	A&P				－	－	63	50	6	69	95	24	9	73	4	175	180
155773	2023-11-30	Affixium	R	75	F	27.5	0	115	0	115	ー	ー	ー	ー				－	－	43	35	6	77	100	34	15	92	4	166	177
134399	2023-12-06	Affixium	L	73	M	31.9	10	100	5	125	M,C & L	P		P		P		－	－	49	55	6	73	90	30	7	69	4	172	181
290983	2023-12-06	Affixium	R	75	F	26.94	20	90	4	85	ー	P		P				－	－	35	45	6	46	90	30	9	74	4	173	179
226404	2023-12-06	Affixium	L	89	M	27.9	10	110	2	115	ー	ー			L	A&P		－	－	24	45	6	73	94	32	11	80	4	165	178
226404	2023-12-07	Affixium	R	89	M	27.9	10	110	2	115	ー	ー	ー	ー				－	－	23	45	6	73	94	32	11	80	4	166	177
291635	2023-12-07	Affixium	R	70	F	31.7	10	100	0	125	ー	ー			L	A&P		－	－	35	45	5	47	90	30	10	79	4	163	177
291838	2023-12-13	Affixium	R	60	M	28.2	0	120	5	115	ー	ー						－	－	45	60	6	56	90	30	9	78	4	169	178
229762	2023-12-13	Affixium	R	77	F	22.3	0	120	0	125	L	A	L	A&P				－	－	43	45	6	40	100	32	10	92	4	175	174
55372	2023-12-13	Affixium	L	79	M	27.6	20	95	0	125	M&L	P	M&L	P	M	P		－	－	68	55	5	54	90	32	11	72	4	164	177
292358	2023-12-14	Affixium	R	70	F	21.5	0	130	0	130	ー	ー						－	－	40	45	6	77	98	34	14	94	4	175	182
131648	2023-12-14	Affixium	L	80	F	26.5	0	120	0	130	L	P						－	－	60	45	6	92	100	40	14	84	4	171	179
224792	2024-01-04	Affixium	R	81	M	24.8	0	120	0	125	ー	P						－	－	51	45	6	46	92	24	9	64	4	175	177
118840	2024-01-04	Affixium	R	76	F	28.4	15	110	0	125	M&L	A&P			M&L	P		－	－	43	35	6	81	96	32	13	82	4	167	179
126965	2024-01-10	Affixium	R	77	F	21.3	0	120	0	120	ー	ー	ー	ー	M&L	P		－	－	62	35	6	56	90	34	11	76	4	179	179
174487	2024-01-10	Affixium	R	73	F	22.3	0	115	0	112	L	P						－	－	61	50	6	46	94	32	10	71	4	178	181
289748	2024-01-10	Affixium	R	74	M	26.3	0	85	0	105	ー	ー	L	P				L 0.76	disappear	52	80	6	56	90	30	9	79	4	177	177
292456	2024-01-11	Affixium	R	72	F	25.1	0	90	0	128	L	ー						－	－	20	50	6	83	98	36	11	82	4	171	175
292456	2024-01-11	Affixium	L	72	F	25.1	0	95	0	128	ー	ー		P				－	－	40	50	6	83	98	36	11	82	4	165	176
117111	2024-01-17	Affixium	R	80	F	36.8	20	115	0	120	ー	ー						－	－	24	40	6	77	100	34	11	88	4	184	181
117111	2024-01-17	Affixium	L	80	F	36.8	10	115	0	125	ー	ー		P				－	－	44	40	6	77	100	34	11	88	4	171	179
153576	2024-01-17	Affixium	L	54	M	34.8	20	100	0	118	ー	ー		P				－	－	40	40	6	73	95	32	11	82	4	167	179
116879	2024-01-18	Affixium	R	79	F	19.4	0	125	0	140	ー	ー	L	P	L	P		－	－	72	45	6	34	90	20	9	67	4	185	175
198420	2024-01-18	Affixium	L	66	F	35	0	95	0	120	ー	ー	M	ー	M	ー		－	－	41	45	6	65	97	38	13	78	4	163	179
134370	2024-01-24	Affixium	R	71	F	23.1	0	125	0	115	M	P	M	P	M	P		－	－	43	45	6	38	95	30	9	81	4	172	179
122424	2024-01-24	Affixium	R	59	F	27.3	0	140	0	125	M&L	P	M&L	P				－	－	30	55	6	71	98	34	11	91	4	171	179
228752	2024-01-24	Affixium	L	64	F	27	10	115	5	130	L	ー	L	A&P	M&L	A&P		－	－	42	60	6	65	92	38	11	81	4	174	178
263116	2024-01-25	Affixium	L	69	F	32.3	0	125	0	130	ー	ー	ー	P	M&L	P		－	－	54	40	6	56	92	30	11	82	4	170	181
																				39.82	48.2	5.96	60.74	93.82	31.6	10.48	81.12	4	170.56	178.3
				73.46		26.8548	8.9	109.1	0.6	121.22										12.7579	9.07789	0.197949	16.0189	3.65161	4	1.79841	7.3558	0	5.57018	2.10199
				7.69365		4.2804	8.40857	14.5844	1.41421	11.7652

## Sheet: Bone on-gr Porocoat
ID_Porocoat	Bone ongr Porocoat	ongr_2M_AP	ongr_4M_AP	ongr_6M_AP		ongr_2M_late	ongr_4M_late	ongr_6M_late
86851		ー	＋	＋
282455		ー	＋	＋
126248		L	＋	＋
136530		ー	－	＋
285174		L&P	－	＋
284603		L	－	＋		A
271611		M&L	＋	＋		A
271611		ー	＋	＋
164669		L	＋	＋		A
164669		L	＋	＋		A
282196		ー	＋	＋
282196		ー	＋	＋
284596		L	＋	＋
153991		M&L	＋	＋
28777		M&L	＋	＋
285051		M&L	＋	＋
285051			＋	＋		P
286446		ー	－	＋
282522		ー	＋	＋
94267		ー	＋	＋
230647			－	＋		A
136146		M&L	＋	＋
284072		ー	－	＋
221116			－	＋		A
134399		L	＋	＋
285430		L	－	＋
286755		ー	－	＋
286755		ー	ー	＋
152903		M&L	－	＋
285443		L	＋	＋
273757		ー	＋	＋
284702		L	＋	＋
289033			＋	＋		A
83584		ー	－	＋
104359		M&L	＋	＋
230234		ー	－	＋
139747		ー	－	＋
287061		L	＋	＋
161355		ー	－	＋
133866		ー	＋	＋
84732		ー	＋	＋
138434		ー	＋	＋
138434		L	＋	＋
219977		ー	＋	＋
286349		ー	＋	＋
285048		ー	＋	＋
200680		M&L	＋	＋
153161		ー	－	＋
260628		ー	＋	＋
41525		ー	＋	＋

## Sheet: Bone on-gr Affixium
ID_Affixium	Bone ongr Affixium	ongr_2M_AP	ongr_4M_AP	ongr_6M_AP		ongr_2M_late	ongr_4M_late	ongr_6M_late
215290		Lateral	M&L	M&L		A&P	A&P	A&P
143579		ー	M&L	M&L		A&P	A&P	A&P
285567		ー	Medial	M&L		ー	A&P	A&P
289848		Lateral	Lateral	Lateral		P	P	P
289848		ー				ー	P	P
267969		M&L	M&L	M&L		A&P	A&P	A&P
153171		Medial	Medial	Medial		P	A&P	A&P
153171		ー				ー	A&P	A&P
290875		Lateral	Lateral	Lateral		ー
290875		ー				ー		P
248877		Lateral	Lateral	Lateral		ー	A&P	A&P
248877		ー	Lateral	Lateral		ー	A&P	A&P
45115		ー	Lateral	Lateral		ー
290879		ー	M&L	M&L		ー	A&P	A&P
250390		ー				ー	A	A
291056		ー	Lateral	Lateral		ー	P	P
291056		ー	Lateral	Lateral		ー	A&P	A&P
63055		Lateral	M&L	M&L		ー
277645		Lateral	M&L	M&L		A	A&P	A&P
198751		ー				A&P	A&P	A&P
279162		ー	ー	M&L		ー	ー	A
288817		ー	M&L	M&L		ー
284072		M&L	M&L	M&L		ー	A&P	A&P
155773		ー	ー			ー	ー	P
134399		M&L	M&L	M&L		P	P	P
290983		ー				P	P	P
226404		ー		Lateral		ー		A&P
226404		ー	ー			ー	ー	P
291635		ー		Lateral		ー		A&P
291838		ー				ー		P
229762		Lateral	Lateral	Lateral		A	A&P	A&P
55372		M&L	M&L	M&L		P	P	P
292358		ー				ー		P
131648		Lateral	Lateral	Lateral		P	P	P
224792		ー				P	P	P
118840		M&L	M&L	M&L		A&P	A&P	A&P
126965		ー	ー	M&L		ー	ー	P
174487		Lateral	Lateral	Lateral		P	P	P
289748		ー	Lateral	Lateral		ー	P	P
292456		Lateral	Lateral	Lateral		ー
292456		ー				ー	P	P
117111		ー				ー		P
117111		ー				ー	P	P
153576		ー				ー	P	P
116879		ー	Lateral	Lateral		ー	P	P
198420		ー	Medial	Medial		ー	ー	ー
134370		Medial	Medial	Medial		P	P	P
122424		M&L	M&L	M&L		P	P	P
228752		Lateral	Lateral	M&L		ー	A&P	A&P
263116		ー	ー	M&L		ー	P	P
